# Supplementary material for: Genome-wide identification, classification and expression analysis of the JmjC domain-containing histone demethylase gene family in Jatropha curcas L
Source: Sci Rep. 2022 Apr 21;12:6543. doi: 10.1038/s41598-022-10584-3 (PMC9023485; doi:10.1038/s41598-022-10584-3)
Supplement: Supplementary file 1 — Supplementary Information 1. [file 41598_2022_10584_MOESM1_ESM.xlsx]

## Sheet: Table S1
Table S1. Details of 20 JcJMJ genes identified in J. curcas.
Name	Gene id	Chr	Chromosome Location(bp)	Deduced polypeptide
				Length (aa)	PI	MW
JcJMJ01	jc006371	1	18991468-18998997	892	6.99	102185
JcJMJ02	jc006372	1	19047527-19068478	1015	5.75	115824
JcJMJ03	jc000674	2	5039738-5043688	644	7.84	73482
JcJMJ04	jc002164	2	31065886-31074702	1312	6.57	146482
JcJMJ05	jc002385	2	32386447-32391135	456	5.7	50976.7
JcJMJ06	jc002388	2	32408516-32414611	1475	6.45	165999
JcJMJ07	jc008308	3	2592305-2596358	786	7.06	88226.3
JcJMJ08	jc023666	4	22354498-22367774	1243	8.58	142784
JcJMJ09	jc024698	4	30850169-30872881	2442	6.79	276616
JcJMJ10	jc003294	5	8986660-9010166	1531	7.16	171768
JcJMJ11	jc016314	6	25936744-25949012	1638	5.92	181189
JcJMJ12	jc019118	7	1435369-1438908	371	5.84	41772.9
JcJMJ13	jc017736	9	5174507-5183289	978	5.16	112039
JcJMJ14	jc010549	10	919141-923640	363	5.51	41019.8
JcJMJ15	jc011235	10	4512589-4524082	884	6.49	97389.7
JcJMJ16	jc011325	10	4976532-4980882	487	4.83	56891.4
JcJMJ17	jc012112	10	10916486-10925071	1078	5.7	121878
JcJMJ18	jc021040	11	215046-228539	1706	7.58	195622
JcJMJ19	jc021205	11	979722-988169	1167	8.54	132204
JcJMJ20	jc022805	11	24605513-24614208	875	7.88	98497.6

## Sheet: Table S2
Table S2. Details between the miRNAs and their targeted JcJMJ genes.
miRNA_Acc.	Target_Acc.	miRNA_aligned_fragment	alignment	Target_aligned_fragment
Jcu-miR156a	JcJMJ07	1 UUGACAGAAGAGAGAGAGCAC 21	: :::::::. .:::: :..:	1110 GGGCUCUCUUCUUUCUUUUGA 1130
Jcu-miR156b	JcJMJ06	1 UGACAGAAGAGAGUGAGCAC 20	:: : ::: :: :::::::	287 UUGAUGACUAUCCUCUGUCA 306
Jcu-miR156c	JcJMJ06	1 UGACAGAAGAGAGUGAGCAC 20	:: : ::: :: :::::::	287 UUGAUGACUAUCCUCUGUCA 306
Jcu-miR156d	JcJMJ13	1 UUGACAGAAGAGAG-UGAGCAC 21	::::. ::::::: :::.:.	125 UAGCUCGUCUCUCUUGUGUUAG 146
Jcu-miR156e	JcJMJ06	1 UGACAGAAGAGAGUGAGCAC 20	:: : ::: :: :::::::	287 UUGAUGACUAUCCUCUGUCA 306
Jcu-miR157a	JcJMJ18	1 UUGACAGAAGAUAGAGAGCAC 21	.:::::.::::::.:.	1715 UACAAUUCUAUUUUCUGUUAG 1735
Jcu-miR157a	JcJMJ06	1 UUGACAGAAGAUAGAGAGCAC 21	:: : ::::: :::::::.	287 UUGAUGACUAUCCUCUGUCAG 307
Jcu-miR157b	JcJMJ18	1 UUGACAGAAGAUAGAGAGCAC 21	.:::::.::::::.:.	1715 UACAAUUCUAUUUUCUGUUAG 1735
Jcu-miR157b	JcJMJ06	1 UUGACAGAAGAUAGAGAGCAC 21	:: : ::::: :::::::.	287 UUGAUGACUAUCCUCUGUCAG 307
Jcu-miR159	JcJMJ11	1 UUUGGAUUGAAGGGAGCUCUA 21	: :: : .::::...:::::.	1940 UCGAUCAUCCUUUGGUCCAAG 1960
Jcu-miR2111	JcJMJ11	1 GUCCUUGGGAUGCAGAUUACC 21	:: ::::::::::.: :	2336 UAGAAACUGCAUCCCAGGAAG 2356
Jcu-miR2111	JcJMJ18	1 GUCCUUGGGAUGCAGAUUACC 21	:: . :.:::.:::::.:	118 CCAAAAUGGUAUCUCAAGGGC 138
Jcu-miR2275	JcJMJ20	1 UUUAAUUUCCUCCAAUAUCUCA 22	::. ::: ::::::.::: ::	1677 UGGAAUACGGGAGGAGAUUCAA 1698
Jcu-miR2275	JcJMJ14	1 UUUAAUUUCCUCCAAUAUCUCA 22	::::: ::::::. :.::	963 CUGCAUAUUAGAGGAAGGUGAA 984
Jcu-miR319a	JcJMJ11	1 UUGGACUGAAGGGAGCUCCCU 21	:: : .::::..::::::	1939 GUCGAUCAUCCUUUGGUCCAA 1959
Jcu-miR319b	JcJMJ11	1 UUGGACUGAAGGGAGCUCCCU 21	:: : .::::..::::::	1939 GUCGAUCAUCCUUUGGUCCAA 1959
Jcu-miR393	JcJMJ06	1 UCCAAAGGGAUCGCAUUGAU 20	::..: .::::..::::::	3160 AUUGAGAUGAUCUUUUUGGA 3179
Jcu-miR393	JcJMJ06	1 UCCAAAGGGAUCGCAUUGAU 20	: ::::.:. ..:::::::	4217 UUGAAUGUGGAUUCUUUGGA 4236
Jcu-miR395a	JcJMJ15	1 CUGAAGAGUUUGGAGGAACUC 21	:::::: ::..:::::::	1319 UUCUUCCUCGAAGUUCUUCAG 1339
Jcu-miR395a	JcJMJ10	1 CUGAAGAGUUUGGAGGAACUC 21	: : ..:.:::..:::::::	3006 UAAUAUUUUCAAGUUCUUCAG 3026
Jcu-miR395a	JcJMJ20	1 CUGAAGAGUUUGGAGGAACUC 21	.:: .:: ::.::::::::	1949 AGGUGAUUCAAAGCUCUUCAG 1969
Jcu-miR395b	JcJMJ15	1 CUGAAGUGUUUGGGGGAACUC 21	:: :.:..::.:::.:::::	1328 GAAGUUCUUCAGACAUUUCAG 1348
Jcu-miR395b	JcJMJ19	1 CUGAAGUGUUUGGGGGAACUC 21	:::::: :.::::::. ::.	2908 GAGUUCACUCAAACAUAUCGC 2928
Jcu-miR395b	JcJMJ07	1 CUGAAGUGUUUGGGGGAACUC 21	:: :..:::.:.:.::.::	1313 AAGACCUUCCAGAUAUUUUAG 1333
Jcu-miR395c	JcJMJ15	1 CUGAAGUGUUUGGGGGAACUC 21	:: :.:..::.:::.:::::	1328 GAAGUUCUUCAGACAUUUCAG 1348
Jcu-miR395c	JcJMJ19	1 CUGAAGUGUUUGGGGGAACUC 21	:::::: :.::::::. ::.	2908 GAGUUCACUCAAACAUAUCGC 2928
Jcu-miR395c	JcJMJ07	1 CUGAAGUGUUUGGGGGAACUC 21	:: :..:::.:.:.::.::	1313 AAGACCUUCCAGAUAUUUUAG 1333
Jcu-miR395d	JcJMJ15	1 CUGAAGUGUUUGGGGGAACUC 21	:: :.:..::.:::.:::::	1328 GAAGUUCUUCAGACAUUUCAG 1348
Jcu-miR395d	JcJMJ19	1 CUGAAGUGUUUGGGGGAACUC 21	:::::: :.::::::. ::.	2908 GAGUUCACUCAAACAUAUCGC 2928
Jcu-miR395d	JcJMJ07	1 CUGAAGUGUUUGGGGGAACUC 21	:: :..:::.:.:.::.::	1313 AAGACCUUCCAGAUAUUUUAG 1333
Jcu-miR396a	JcJMJ13	1 UUCCACAGCUUUCUUGAACUU 21	:: : ::::: :::::::::	278 AAUAUAAAGAAUGCUGUGGAA 298
Jcu-miR396b	JcJMJ13	1 UUCCACAGCUUUCUUGAACUU 21	:: : ::::: :::::::::	278 AAUAUAAAGAAUGCUGUGGAA 298
Jcu-miR396c	JcJMJ13	1 UUCCACAGCUUUCUUGAACUG 21	: ::::: :::::::::	278 AAUAUAAAGAAUGCUGUGGAA 298
Jcu-miR397	JcJMJ19	1 CAUUGAGUGCAGCGUUGAUGA 21	: ::..:::: .:::::::	3314 GGACCAGUGCUGAGCUCAAUG 3334
Jcu-miR408	JcJMJ18	1 AUGCACUGCCUCUUCCCUGGC 21	: .:: ::::::::: :: ::	1657 GAUAGAGAAGAGGCAAUGGAU 1677
Jcu-miR6445	JcJMJ08	1 UUCAUUCCUCUUCCUAAAAUGG 22	: ::::::::::. ::: :.	264 ACUUUUUAGGAAGGUGAAAGGC 285
Jcu-miR6445	JcJMJ10	1 UUCAUUCCUCUUCCUAAAAUGG 22	:: :.::::::: :.::.:	675 UGAUAAUGGGAAGAGAAGUGGA 696
Jcu-miRN1620	JcJMJ19	1 UUCAUUGUUACUGUAAGAGAA 21	::::::::::::....:::.	2164 bAUCUCUUACAGUAGUGGUGAG 2184
Jcu-miRN1620	JcJMJ17	1 UUCAUUGUUACUGUAAGAGAA 21	.::: :..::.::::::.	1843 GAUUCUGAUGGUGACAAUGGU 1863
Jcu-miRN1621	JcJMJ09	1 UCUUGCUUACUCUACCUAUUCC 22	:: ::.: ::::: : :::::.	2526 GGCAUGGAUAGAGAAUGCAAGG 2547
Jcu-miRN1623	JcJMJ13	1 UUGGCUGUCUUAGGAACUACA 21	: :: ::.::: ::::::::	192 UUUAUGUCUUAAUACAGCCAA 212
Jcu-miRN1627a	JcJMJ06	1 UUCAUCAAAUUUAUCCUCCCU 21	:::: :.::: :::::::	4000 UUGGAGUUUGAAUCUGAUGAA 4020
Jcu-miRN1627b	JcJMJ06	1 UUCAUCAAAUUUAUCCUCCCU 21	:::: :.::: :::::::	4000 UUGGAGUUUGAAUCUGAUGAA 4020
Jcu-miRN1628	JcJMJ16	1 UGAAGGUUAAAUUGAUAGCAAG 22	.: ::::::::::::::.:	1123 UUAGCUAUCAAUUUAACUUCAA 1144
Jcu-miRN1631	JcJMJ09	1 UUUAUAAACUUGCAUUUUGUCG 22	::::: :::::: ::::.	2925 CUUGAAAAUUCAAGUUGAUAAG 2946
Jcu-miRN1631	JcJMJ08	1 UUUAUAAACUUGCAUUUUGUCG 22	::::. : :::::::. :::	2461 GCACAAGCUUCAAGUUUGGAAA 2482
Jcu-miRN1633	JcJMJ03	1 UUACAUUCAUGAAGUCAUUUA 21	: : : :::::: ::::::..	750 UUAUUUACUUCAGGAAUGUGG 770
Jcu-miRN1633	JcJMJ08	1 UUACAUUCAUGAAGUCAUUUA 21	:.:: :.::..::::::: :	3239 UGAAGAAUUUUGUGAAUGUUA 3259
Jcu-miRN1634	JcJMJ10	1 UUGAAUCCAUUCUUUUGCAAA 21	::. ::::::: ::::..	4396 AAUGUUCAAGAAUGCAUUCGG 4416
Jcu-miRN1635	JcJMJ11	1 UUUGGUCCGAAGGGAGCUCU 20	:: : .::::.:: ::::.	1941 CGAUCAUCCUUUGGUCCAAG 1960
Jcu-miRN1638	JcJMJ09	1 AGGUGUAGGUGUGAGUGCAGG 21	: :: .::.:::::::: .:	6313 CAUGACUUCGCACCUACAGUU 6333
Jcu-miRN485	JcJMJ15	1 GGUAGUUCGAUCGUGAAAUU 20	::::::: :::: ::.:.::	110 AAUUUCAAGAUCCAAUUGCC 129

## Sheet: Table S3
Table S3: Details about the expression profies data.
	SRA Id	SRR1251958	SRR1251960	SRR1251962	SRR1251957	SRR1251959	SRR1251961	SRR1565787	SRR1565793	SRR1565801	SRR1565791	SRR1565795	SRR1565803	SRR1596310	SRR1596313	SRR1275404	SRR1542241	SRR1542242	SRR1542243	SRR1542244	SRR1542245	SRR1542246	SRR1565797	SRR1565785	SRR1565783	D1YL	SRR1565799	SRR1565789	SRR1712654	SRR1712657	SRR1712659	SRR1712661	SRR1712663	SRR1712665	SRR1712666	SRR1596307	SRR1663442	D1SA
Gene Id	Name	salt_2h_leaf	salt_2d_leaf	salt_7d_leaf	salt_2h_root	salt_2d_root	salt_7d_root	drought_13d_leaf	drought_49d_leaf	drought_52d_leaf	drought_13d_root	drought_49d_root	drought_52d_root	Hoagland_1d_leaf	Hoagland_4d_leaf	Hoagland_7d_leaf	Hoagland_1d_root	Hoagland_4d_root	Hoagland_7d_root	GA3	BA	waterlogging	leaf_49d	leaf_13d	leaf_0d	young_leaf	root_49d	root_13d	seeds_14d	seeds_19d	seeds_25d	seeds_29d	seeds_35d	seeds_41d	seeds_45d	stem	inflorescence	shoot apex
jc006372	JcJMJ02	18.3753	7.92355	16.5269	20.8826	10.9531	15.8097	798.969	700.91	1322.44	484.95	941.158	519.094	471.798	625.223	1889.47	15.6912	27.7323	21.6516	23.9404	23.1681	14.1063	1141.34	1035.09	819.95	960.375	563.398	526.376	193.962	94.3769	154.795	45.7045	27.1547	25.3914	95.8812	486.488	108.301	770.7
jc006371	JcJMJ01	7.35011	0	3.30539	5.22066	0	2.63495	271.197	411.232	224.987	102.014	342.783	99.014	37.7438	51.4202	115.293	3.13825	0	4.33031	5.32007	0	0	230.443	232.078	173.031	177.251	143.461	90.1867	31.034	15.3044	43.7465	0	3.87923	8.46382	0	48.5177	68.4007	150.663
jc002388	JcJMJ06	55.1259	43.5795	59.4967	96.5822	95.8398	102.763	1258.97	921.059	1592.07	1265.77	957.446	1407.75	100.424	59.4264	43.3031	82.4611	118.415	50.7828	1431.75	1389.51	940.449	1358.17	1476.13	1458.45	1318.11	1088.84	1520.14	306.461	214.261	343.241	91.4093	46.5511	67.7105	104.219	1046.4	330.604	1148.51
jc002385	JcJMJ05	418.958	265.439	350.37	629.09	605.159	542.8	50.2431	54.2754	48.8865	662.01	359.072	622.598	347.244	391.495	437.349	219.677	146.585	402.72	577.23	689.897	459.866	68.8971	49.0897	44.271	60.158	765.879	630.108	259.91	135.189	144.7	10.1566	23.2755	29.6233	54.1937	448.461	114.002	369.703
jc000674	JcJMJ03	0	0	6.61075	2.61033	19.168	34.2544	0.289586	1.42296	0	777.896	75.9345	62.4171	0	0	0	0	0	0	87.7814	115.841	265.199	0.362616	0.382021	0.155884	0	36.7358	51.6088	7.7585	5.10144	3.36511	5.07827	0	0	0	0	0	0
jc002164	JcJMJ04	58.8011	35.6561	42.9699	26.1033	62.9806	57.9689	43.0034	24.8	88.3219	32.9772	73.2996	49.3947	456.701	826.225	17.151	37.6591	23.7706	82.2758	85.1215	154.454	62.068	84.6712	36.6741	43.9593	102.054	91.7525	54.0092	3.87924	7.65218	23.5558	162.505	224.996	0	4.16875	890.367	0	677.982
jc008308	JcJMJ07	77.1763	67.3503	42.9699	109.634	62.9806	118.573	85.1378	68.302	60.7279	64.7216	74.4974	55.9059	11.3232	14.0237	72.4153	75.318	63.3881	43.3031	71.821	84.9497	47.9616	49.6783	85.1904	87.1395	68.7518	69.9894	69.6119	143.532	155.594	124.509	81.2524	89.2229	76.1743	45.8562	14.4242	0	22.02
jc024698	JcJMJ09	58.8011	59.4266	69.413	96.5822	32.8594	50.0642	222.402	282.151	294.188	142.696	369.133	176.699	84.295	105.178	55.2643	194.572	67.3501	17.3213	23.9404	33.4651	64.8892	233.525	280.594	261.261	182.622	156.345	176.43	58.1887	58.6667	90.8581	15.2349	46.5511	67.7105	162.581	53.7629	228.003	100.828
jc023666	JcJMJ08	44.1007	59.4266	23.1376	57.4271	57.504	36.8893	921.609	1049.13	1460.94	731.199	1212.08	727.001	235.27	337.737	985.229	65.9031	51.5031	17.3213	39.9006	46.3364	25.3914	1139.52	1051.33	1921.42	805.689	631.124	877.868	395.683	211.71	619.181	66.0176	27.1547	25.3914	104.219	157.355	803.709	578.313
jc003294	JcJMJ10	0	0	0	0	0	0	0	0	0	0	0	0	0	0	0	0	0	0	0	0	0	0.181308	0	0	0	0	0	0	7.65218	3.36511	0	0	0	0	0	0	1.15894
jc016314	JcJMJ11	345.454	138.662	204.934	148.789	134.176	139.653	994.725	817.591	1317.22	620.25	561.244	797.949	641.646	774.81	456.407	116.115	213.935	238.167	162.263	185.345	177.74	1260.63	1078.26	710.523	977.567	829.426	940.788	492.666	204.058	413.909	223.444	314.219	207.363	337.667	748.748	239.403	851.824
jc019118	JcJMJ12	110.252	110.93	105.772	135.737	106.793	86.9535	215.017	289.673	119.391	117.115	304.217	112.036	69.1974	89.9854	146.736	103.562	71.3118	69.2849	79.8012	84.9497	87.4593	128.003	154.528	182.072	131.058	114.038	122.592	197.842	145.391	158.16	116.801	120.257	122.725	125.062	76.0544	153.902	114.735
jc017736	JcJMJ13	40.4256	23.7707	19.8323	5.22066	24.6445	26.3495	190.982	132.944	218.794	427.625	305.894	411.099	280.563	226.717	377.321	15.6912	35.6557	4.33031	21.2803	18.0197	25.3914	205.603	206.674	179.89	180.474	325.225	475.796	205.6	163.246	366.797	30.4697	27.1547	33.8552	12.5062	203.25	62.7009	225.994
jc011235	JcJMJ15	845.263	1133.07	856.094	934.497	780.411	1051.35	1713.76	1533.54	2085.83	1422.95	1483.48	1180.53	1197.74	1257.46	666.983	878.709	661.613	658.208	747.473	710.488	775.849	1828.67	1737.81	1762.9	1807.96	1171.02	1323.66	1986.17	1910.49	2069.54	761.741	1229.72	935.25	850.422	1226.05	267.903	1374.51
jc012112	JcJMJ17	0	0	0	0	0	0	0.434378	0	1.41228	1.2328	0	1.34713	5.03252	3.50593	0	0	0	0	0	2.57424	2.82127	0.906543	0.382021	0.623535	0	0.52231	2.05749	0	2.55072	0	10.1566	0	0	0	5.24516	0	9.2715
jc011325	JcJMJ16	95.5515	110.93	112.383	135.737	82.1485	158.097	1972.94	2040.31	1585.34	1701.41	1894.29	1493.07	1661.99	1702.71	1818.95	112.977	79.2351	134.239	85.1215	100.395	157.991	1614.55	1717	1328.13	1538.33	1505.12	1215.13	333.615	196.406	397.083	233.601	174.566	292.002	671.167	2024.63	575.707	1435.93
jc010549	JcJMJ14	14.7003	15.8471	6.61075	242.76	424.435	179.177	35.1846	39.6394	39.3265	455.055	245.769	288.286	66.6808	130.887	16.1981	3.13825	15.8471	17.3213	289.945	429.896	256.735	71.0726	36.6741	35.3857	167.583	302.417	321.998	422.838	415.768	420.639	563.689	294.823	50.783	4.16875	146.865	153.902	165.729
jc021040	JcJMJ18	2076.41	2630.62	1735.32	1440.9	1599.15	1420.24	779.856	1063.76	1052.26	670.177	877.441	665.483	873.144	1080.99	467.84	3383.04	2198.78	1970.29	1744.99	1729.89	1594.02	953.314	927.923	1079.34	1067.81	620.503	688.746	2110.31	1767.65	858.103	2793.06	2358.58	2856.54	7678.82	875.937	68.4007	925.999
jc021205	JcJMJ19	11.0252	7.92355	6.61075	57.4271	13.6914	10.5398	26.7867	2.64263	23.9001	4.46887	1.91633	4.49043	6.29065	8.18052	13.3397	12.553	55.4647	38.9728	5.32007	20.5939	0	24.6578	41.2582	45.2063	46.1928	8.00874	10.2875	543.095	237.217	164.89	5.07827	15.517	4.23191	0	3.93387	0	15.0663
jc022805	JcJMJ20	55.1259	63.3884	42.9699	0	0	0	974.453	600.689	848.673	3.69838	30.6613	1.12261	156.008	192.826	2.8585	62.765	158.471	56.294	0	5.14847	0	851.788	861.648	965.076	623.067	1.21872	2.40041	515.939	160.696	60.5719	330.088	50.4302	16.9276	20.8437	183.581	621.306	185.431

## Sheet: Table S4
Table S4: The pepline of RNAseq.
##Save as snakefile SAMPLE = {"A","B"} INDEX_hisat2 = "RNAseq/JmJCgenome" GTF = "RNAseq/JmjC.gtf" rule all: input: expand("RNAseq/hisat2/{sample}.sam",sample = SAMPLE), expand("RNAseq/samtools/{sample}.bam",sample = SAMPLE), expand("RNAseq/featureCounts/all_feature.txt"), expand("RNAseq/stringtie/{sample}.gtf",sample = SAMPLE), expand("RNAseq/stringtie/{sample}.txt",sample = SAMPLE) rule hisat2: …
